# Supplementary material for: Field expedient stool collection methods for gut microbiome analysis in deployed military environments
Source: mSphere. 2025 May 15;10(6):e00818-24. doi: 10.1128/msphere.00818-24 (PMC12188722; doi:10.1128/msphere.00818-24)
Supplement: Table S1 — Taxonomic counts. [file msphere.00818-24-s0002.csv]

Table S1: Taxonomic counts across FTA and OmniGene samples. Each row is a sample and each column is a NCBI taxonomic identifier followed by its corresponding taxonomic lineage.
Sample	subject_id	storage	group	10;sk_Bacteria;k_;p_Proteobacteria;c_Gammaproteobacteria;o_Cellvibrionales;f_Cellvibrionaceae;g_Cellvibrio;s_	1001583;sk_Bacteria;k_;p_Firmicutes;c_Bacilli;o_Lactobacillales;f_Lactobacillaceae;g_Levilactobacillus;s_Levilactobacillus brevis	1001989;sk_Bacteria;k_;p_Proteobacteria;c_Gammaproteobacteria;o_Enterobacterales;f_Enterobacteriaceae;g_Escherichia;s_Escherichia coli	100225;sk_Bacteria;k_;p_Actinobacteria;c_Actinomycetia;o_Micrococcales;f_Dermatophilaceae;g_Austwickia;s_Austwickia chelonae	1002367;sk_Bacteria;k_;p_Bacteroidota;c_Bacteroidia;o_Bacteroidales;f_Prevotellaceae;g_Prevotella;s_Prevotella stercorea	1002689;sk_Bacteria;k_;p_Acidobacteria;c_Acidobacteriia;o_Acidobacteriales;f_Acidobacteriaceae;g_Occallatibacter;s_Occallatibacter riparius	1002809;sk_Bacteria;k_;p_Firmicutes;c_Bacilli;o_Bacillales;f_Planococcaceae;g_Solibacillus;s_Solibacillus silvestris	1003110;sk_Bacteria;k_;p_Actinobacteria;c_Actinomycetia;o_Micromonosporales;f_Micromonosporaceae;g_Micromonospora;s_Micromonospora maris	1003195;sk_Bacteria;k_;p_Actinobacteria;c_Actinomycetia;o_Streptomycetales;f_Streptomycetaceae;g_Streptantibioticus;s_Streptantibioticus cattleyicolor	1004301;sk_Bacteria;k_;p_Bacteroidota;c_Chitinophagia;o_Chitinophagales;f_Chitinophagaceae;g_Flavihumibacter;s_	1004303;sk_Bacteria;k_;p_Bacteroidota;c_Chitinophagia;o_Chitinophagales;f_Chitinophagaceae;g_Ferruginibacter;s_	1004901;sk_Bacteria;k_;p_Actinobacteria;c_Actinomycetia;o_Corynebacteriales;f_Gordoniaceae;g_Gordonia;s_Gordonia iterans	1004952;sk_Bacteria;k_;p_Firmicutes;c_Bacilli;o_Lactobacillales;f_Streptococcaceae;g_Streptococcus;s_Streptococcus suis	1005038;sk_Bacteria;k_;p_Armatimonadetes;c_Fimbriimonadia;o_Fimbriimonadales;f_Fimbriimonadaceae;g_Fimbriimonas;s_	1005039;sk_Bacteria;k_;p_Armatimonadetes;c_Fimbriimonadia;o_Fimbriimonadales;f_Fimbriimonadaceae;g_Fimbriimonas;s_Fimbriimonas ginsengisoli	1005048;sk_Bacteria;k_;p_Proteobacteria;c_Betaproteobacteria;o_Burkholderiales;f_Oxalobacteraceae;g_Collimonas;s_Collimonas fungivorans	1005057;sk_Bacteria;k_;p_Proteobacteria;c_Gammaproteobacteria;o_Enterobacterales;f_Erwiniaceae;g_Buchnera;s_Buchnera aphidicola	1005058;sk_Bacteria;k_;p_Proteobacteria;c_Gammaproteobacteria;o_Pasteurellales;f_Pasteurellaceae;g_Gallibacterium;s_Gallibacterium anatis	1006003;sk_Bacteria;k_;p_Proteobacteria;c_Gammaproteobacteria;o_Enterobacterales;f_Enterobacteriaceae;g_Citrobacter;s_Citrobacter freundii	1006155;sk_Bacteria;k_;p_Firmicutes;c_Bacilli;o_Bacillales;f_Listeriaceae;g_Listeria;s_Listeria weihenstephanensis	1006480;sk_Bacteria;k_;p_Firmicutes;c_Clostridia;o_Eubacteriales;f_Symbiobacteriaceae;g_Caldinitratiruptor;s_	1006551;sk_Bacteria;k_;p_Proteobacteria;c_Gammaproteobacteria;o_Enterobacterales;f_Enterobacteriaceae;g_Klebsiella;s_Klebsiella michiganensis	1006554;sk_Bacteria;k_;p_Proteobacteria;c_Alphaproteobacteria;o_Rhodospirillales;f_Acetobacteraceae;g_Acetobacter;s_Acetobacter pasteurianus	1006579;sk_Bacteria;k_;p_Actinobacteria;c_Actinomycetia;o_Corynebacteriales;f_Corynebacteriaceae;g_Corynebacterium;s_Corynebacterium ulcerans	1007;sk_Bacteria;k_;p_Bacteroidota;c_Saprospiria;o_Saprospirales;f_Saprospiraceae;g_Saprospira;s_	1007105;sk_Bacteria;k_;p_Proteobacteria;c_Betaproteobacteria;o_Burkholderiales;f_Alcaligenaceae;g_Pusillimonas;s_Pusillimonas sp. T7-7	100715;sk_Bacteria;k_;p_Chlorobi;c_Chlorobia;o_Chlorobiales;f_Chloroherpetonaceae;g_Chloroherpeton;s_	100716;sk_Bacteria;k_;p_Chlorobi;c_Chlorobia;o_Chlorobiales;f_Chloroherpetonaceae;g_Chloroherpeton;s_Chloroherpeton thalassium	1008;sk_Bacteria;k_;p_Bacteroidota;c_Saprospiria;o_Saprospirales;f_Saprospiraceae;g_Saprospira;s_Saprospira grandis	1008459;sk_Bacteria;k_;p_Proteobacteria;c_Betaproteobacteria;o_Burkholderiales;f_Alcaligenaceae;g_Taylorella;s_Taylorella asinigenitalis	100883;sk_Bacteria;k_;p_Firmicutes;c_Erysipelotrichia;o_Erysipelotrichales;f_Coprobacillaceae;g_Coprobacillus;s_	100886;sk_Bacteria;k_;p_Firmicutes;c_Erysipelotrichia;o_Erysipelotrichales;f_Coprobacillaceae;g_Catenibacterium;s_Catenibacterium mitsuokai	1009464;sk_Bacteria;k_;p_Actinobacteria;c_Actinomycetia;o_Bifidobacteriales;f_Bifidobacteriaceae;g_Gardnerella;s_Gardnerella vaginalis	1009682;sk_Bacteria;k_;p_Proteobacteria;c_Betaproteobacteria;o_Neisseriales;f_Chromobacteriaceae;g_Jeongeupia;s_Jeongeupia sp. HS-3	1009714;sk_Bacteria;k_;p_Proteobacteria;c_Gammaproteobacteria;o_Pseudomonadales;f_Pseudomonadaceae;g_Pseudomonas;s_Pseudomonas aeruginosa	1009846;sk_Bacteria;k_;p_Proteobacteria;c_Betaproteobacteria;o_Burkholderiales;f_Burkholderiaceae;g_Burkholderia;s_Burkholderia cepacia	1013;sk_Bacteria;k_;p_Bacteroidota;c_Flavobacteriia;o_Flavobacteriales;f_Weeksellaceae;g_Weeksella;s_	101385;sk_Bacteria;k_;p_Bacteroidota;c_Flavobacteriia;o_Flavobacteriales;f_Flavobacteriaceae;g_Aequorivita;s_Aequorivita sublithincola	1014;sk_Bacteria;k_;p_Bacteroidota;c_Flavobacteriia;o_Flavobacteriales;f_Weeksellaceae;g_Weeksella;s_Weeksella virosa	101510;sk_Bacteria;k_;p_Actinobacteria;c_Actinomycetia;o_Corynebacteriales;f_Nocardiaceae;g_Rhodococcus;s_Rhodococcus jostii	101571;sk_Bacteria;k_;p_Proteobacteria;c_Betaproteobacteria;o_Burkholderiales;f_Burkholderiaceae;g_Burkholderia;s_Burkholderia ubonensis	1016;sk_Bacteria;k_;p_Bacteroidota;c_Flavobacteriia;o_Flavobacteriales;f_Flavobacteriaceae;g_Capnocytophaga;s_	1016987;sk_Bacteria;k_;p_Proteobacteria;c_Alphaproteobacteria;o_Sphingomonadales;f_Sphingomonadaceae;g_Novosphingobium;s_Novosphingobium sp. THN1	1017;sk_Bacteria;k_;p_Bacteroidota;c_Flavobacteriia;o_Flavobacteriales;f_Flavobacteriaceae;g_Capnocytophaga;s_Capnocytophaga gingivalis	1017280;sk_Bacteria;k_;p_Firmicutes;c_Clostridia;o_Eubacteriales;f_Oscillospiraceae;g_Pseudoflavonifractor;s_	1018;sk_Bacteria;k_;p_Bacteroidota;c_Flavobacteriia;o_Flavobacteriales;f_Flavobacteriaceae;g_Capnocytophaga;s_Capnocytophaga ochracea
Sample1	S1	FTA	During_travel_symptomatic	0	0	0	0	0	0	0	0	0	0	0	0	0	0	0	0	0	0	0	0	0	0	0	0	0	0	0	0	0	0	0	144	0	0	0	0	0	0	0	0	0	15	0	0	0	0
Sample2	S1	FTA	Pre_travel_symptomatic	0	0	0	0	0	0	0	0	0	0	0	0	0	0	0	0	0	0	0	0	0	0	0	0	0	0	0	0	0	0	0	5	0	0	0	0	0	0	0	0	0	0	0	0	0	0
Sample3	S2	FTA	During_travel_asymptomatic	0	0	0	0	108	0	0	0	0	0	0	0	0	0	0	0	0	0	0	0	0	0	0	0	0	0	0	0	0	0	0	12	0	0	0	0	0	0	0	0	0	0	0	0	0	0
Sample4	S2	FTA	Pre_travel_asymptomatic	0	0	0	0	0	0	0	0	0	0	0	0	0	0	0	0	0	0	0	0	0	0	0	0	0	0	0	0	0	0	0	130	0	0	0	0	0	0	0	0	0	0	0	0	0	0
Sample5	S3	FTA	During_travel_symptomatic	0	0	0	0	83	0	0	0	0	0	0	0	0	0	0	0	0	0	0	0	0	0	0	0	0	0	0	0	0	0	0	280	0	0	0	0	0	0	0	0	0	0	0	0	0	0
Sample6	S3	FTA	Pre_travel_symptomatic	0	0	0	0	0	0	0	0	0	0	0	0	0	0	0	0	0	0	0	0	0	0	0	0	0	0	0	0	0	0	0	65	0	0	0	0	0	0	0	0	0	14	0	0	0	0
Sample7	S4	FTA	During_travel_asymptomatic	0	0	0	0	0	9	0	0	0	0	0	23	0	0	0	0	0	0	0	0	0	0	0	0	0	0	0	0	0	0	0	337	0	0	0	0	0	0	0	0	5	8	0	0	0	0
Sample8	S4	FTA	Pre_travel_asymptomatic	0	0	0	0	0	0	0	0	0	0	0	0	0	0	0	0	0	0	0	0	0	0	0	0	0	0	0	0	0	0	0	1207	0	8	0	0	0	0	0	0	4	15	0	0	1	0
Sample9	S5	FTA	During_travel_asymptomatic	0	0	0	0	0	0	0	0	0	0	0	0	0	0	0	0	0	0	0	0	0	0	0	0	0	0	0	0	0	0	0	139	0	0	0	0	0	0	0	0	0	0	0	0	0	0
Sample10	S5	FTA	Pre_travel_asymptomatic	0	0	0	22	0	0	0	0	0	0	0	31	0	0	0	0	0	0	0	0	0	0	0	0	0	0	0	0	0	0	0	2024	0	0	0	0	0	0	0	0	0	7	0	0	0	0
Sample11	S6	FTA	During_travel_asymptomatic	0	0	0	0	0	0	0	0	0	0	0	0	0	0	0	0	0	0	0	0	0	0	0	0	0	0	0	0	0	0	0	78	0	28	0	0	0	0	0	0	10	0	0	0	0	0
Sample12	S6	FTA	Pre_travel_asymptomatic	0	0	0	0	0	0	0	0	0	0	0	0	0	0	0	0	0	0	0	0	0	0	0	0	0	0	0	0	0	0	0	358	0	0	0	0	0	0	0	0	0	0	0	0	0	0
Sample13	S7	FTA	During_travel_asymptomatic	0	0	0	0	0	7	0	0	0	0	0	0	0	0	0	0	0	0	0	0	0	0	0	0	0	11	0	0	0	0	0	97	0	10	0	0	0	0	0	0	14	0	0	0	0	0
Sample14	S7	FTA	Pre_travel_asymptomatic	0	0	0	0	0	0	0	0	0	0	0	0	0	0	0	0	0	0	0	0	0	0	0	0	0	7	0	0	0	0	0	79	0	0	0	0	0	0	0	0	0	0	0	0	1	0
Sample15	S8	FTA	During_travel_asymptomatic	0	0	0	0	578	16	0	0	0	0	0	0	0	0	0	0	0	0	0	0	0	0	0	0	0	0	0	0	0	0	0	31	0	0	0	0	0	0	0	0	123	16	0	0	1	8
Sample16	S8	FTA	Pre_travel_asymptomatic	0	0	0	0	156	11	0	0	0	0	0	0	0	0	0	0	0	0	0	0	0	0	0	0	0	0	0	0	0	0	0	41	0	7	0	0	0	0	0	0	16	8	0	0	1	0
Sample17	S9	FTA	During_travel_symptomatic	0	0	0	0	951	0	0	0	0	0	0	0	0	0	0	0	0	0	0	0	0	0	0	0	0	0	0	0	0	0	0	2471	0	0	0	0	0	0	0	0	8	1	0	0	0	0
Sample18	S9	FTA	Pre_travel_symptomatic	0	0	0	0	1028	0	0	0	0	0	0	0	0	0	0	0	0	0	0	0	0	0	0	0	0	0	0	0	0	0	0	2182	0	7	0	0	0	0	0	0	9	14	0	0	0	0
Sample19	S10	FTA	During_travel_asymptomatic	0	0	0	0	0	0	0	0	0	0	0	0	0	0	0	0	0	0	0	0	0	0	0	0	0	0	0	0	0	0	0	0	0	0	0	0	0	0	0	0	0	0	0	0	0	0
Sample20	S11	FTA	During_travel_asymptomatic	0	0	0	0	0	0	0	0	0	0	0	0	0	0	0	0	0	0	0	0	0	0	0	0	0	0	0	0	0	0	0	62	0	0	0	0	0	0	0	0	0	0	0	0	0	0
Sample21	S11	FTA	Pre_travel_asymptomatic	0	0	0	0	0	0	0	0	0	0	0	0	0	0	0	0	0	0	0	0	0	0	0	0	0	0	0	0	0	0	0	87	0	0	0	0	0	0	0	0	0	15	0	0	0	0
Sample22	S12	FTA	During_travel_asymptomatic	0	0	0	0	0	0	0	0	0	0	0	7	0	0	0	0	0	0	0	0	0	0	0	0	0	0	0	0	0	0	0	181548	0	19	0	0	0	0	0	0	30	12	0	9	0	0
Sample23	S12	FTA	Pre_travel_asymptomatic	0	0	0	0	0	7	0	0	0	0	0	0	0	0	0	0	0	0	0	0	0	0	0	0	0	0	0	0	0	0	0	80546	0	0	0	0	0	0	0	0	8	8	0	0	0	0
Sample24	S13	FTA	During_travel_symptomatic	0	0	0	0	0	0	0	0	0	0	0	0	0	0	0	0	0	0	0	0	0	0	0	0	0	0	0	0	0	0	0	47	0	35	0	0	0	0	0	0	22	0	0	0	0	0
Sample25	S13	FTA	Pre_travel_symptomatic	0	0	0	0	0	0	0	0	0	0	0	0	0	0	0	0	0	0	0	0	0	0	0	0	0	0	0	0	0	0	0	87	0	98	0	0	0	0	0	0	37	8	0	0	0	0
Sample26	S14	FTA	During_travel_asymptomatic	0	0	0	0	0	0	0	0	0	0	0	0	0	0	0	0	0	0	0	0	0	0	0	0	0	0	0	0	0	0	0	11	0	0	0	0	0	0	0	0	0	18	0	0	0	0
Sample27	S14	FTA	Pre_travel_asymptomatic	0	0	0	0	0	0	0	0	0	0	0	0	0	0	0	0	0	0	0	0	0	0	0	0	0	0	0	0	0	0	0	0	0	0	0	0	0	0	0	0	0	5	0	0	0	0
Sample28	S15	FTA	During_travel_symptomatic	0	0	0	0	14	0	0	0	0	0	0	0	0	0	0	0	0	0	0	0	0	0	0	0	0	0	0	0	0	0	0	39485	0	0	0	0	0	0	0	0	0	7	0	0	0	0
Sample29	S15	FTA	Pre_travel_symptomatic	0	0	0	10	13	0	0	0	0	0	0	0	0	0	0	8	0	0	0	0	0	0	0	0	0	0	0	0	0	0	0	52627	0	0	0	0	0	0	0	0	1	29	0	0	0	0
Sample30	S16	FTA	During_travel_symptomatic	0	0	0	0	0	0	0	0	0	0	0	0	0	0	0	0	0	0	0	0	0	0	0	0	0	0	0	0	0	0	0	33	0	0	0	0	0	0	0	0	0	8	0	0	0	0
Sample31	S16	FTA	Pre_travel_symptomatic	0	0	0	0	0	0	0	0	0	0	0	0	0	0	0	0	0	0	0	0	0	0	0	0	0	0	0	0	0	0	0	66	0	0	0	0	0	0	0	0	0	0	0	0	0	0
Sample32	S17	FTA	During_travel_asymptomatic	0	0	0	0	0	0	0	0	0	0	0	0	0	0	0	0	0	0	0	0	0	0	0	0	0	8	0	0	0	0	0	556	0	0	0	0	0	0	0	0	0	0	0	0	1	0
Sample33	S17	FTA	Pre_travel_asymptomatic	0	0	0	8	0	0	0	0	0	0	0	0	0	0	0	0	0	0	0	0	0	0	0	0	0	33	0	0	0	0	0	3147	0	0	0	0	0	0	0	0	0	0	0	0	1	0
Sample34	S18	FTA	During_travel_asymptomatic	0	0	0	0	0	0	0	0	0	0	0	0	0	0	0	0	0	0	0	0	0	0	0	0	0	0	0	0	0	0	0	12	0	0	0	0	0	0	0	0	0	20	0	7	0	0
Sample35	S18	FTA	Pre_travel_asymptomatic	0	0	0	0	0	0	0	0	0	0	0	0	0	0	0	0	22	0	0	0	0	0	0	0	0	28	0	0	0	0	0	1572	0	0	0	0	0	0	0	0	14	9	0	0	0	0
Sample36	S19	FTA	During_travel_asymptomatic	0	0	0	0	0	0	0	0	0	0	0	0	0	0	0	0	0	0	0	0	0	0	0	0	0	0	0	0	0	0	0	37	0	0	0	0	0	0	0	0	0	7	0	0	0	0
Sample37	S19	FTA	Pre_travel_asymptomatic	0	0	0	0	0	0	0	0	0	0	0	0	0	0	0	0	0	0	0	0	0	0	0	0	0	0	0	0	0	0	0	45	0	0	0	0	0	0	0	0	0	10	0	0	0	0
Sample38	S20	FTA	During_travel_asymptomatic	0	0	0	0	0	0	0	0	0	0	0	0	0	0	0	0	0	0	0	0	0	0	0	0	0	0	0	0	0	0	0	53642	0	0	0	0	0	0	0	0	0	8	0	0	0	0
Sample39	S20	FTA	Pre_travel_asymptomatic	0	0	0	0	0	0	0	0	0	0	0	0	0	0	0	0	0	0	0	0	0	0	0	0	0	0	0	0	0	0	0	6215	0	0	0	0	0	0	0	0	0	0	0	0	0	0
Sample40	S21	FTA	During_travel_asymptomatic	0	0	0	0	0	0	0	0	0	0	0	0	0	0	0	0	0	0	0	0	0	0	0	0	0	0	0	0	0	0	0	39	0	47	0	0	0	0	0	0	23	9	0	0	0	0
Sample41	S21	FTA	Pre_travel_asymptomatic	0	0	0	0	0	0	0	0	0	0	0	0	0	0	0	0	0	0	0	0	0	9	0	0	0	0	0	0	0	0	0	122	0	60	0	0	0	0	0	0	51	0	0	0	0	0
Sample42	S22	FTA	During_travel_symptomatic	0	0	0	0	0	0	0	0	0	0	0	0	0	0	0	0	0	0	0	0	0	0	0	0	0	0	0	0	0	0	0	17	0	0	0	0	0	0	0	0	0	13	0	15	0	0
Sample43	S22	FTA	Pre_travel_symptomatic	0	0	0	0	0	0	0	0	0	0	0	0	0	0	0	0	0	0	0	0	0	0	0	0	0	0	0	0	0	0	0	1712	0	42	0	0	0	0	0	0	29	33	0	0	0	0
Sample44	S23	FTA	During_travel_asymptomatic	0	0	0	0	0	11	0	0	0	0	0	0	0	0	0	0	0	0	0	0	0	0	0	0	0	0	0	0	0	0	0	7	0	0	0	0	0	0	0	0	10	0	0	0	0	0
Sample45	S23	FTA	Pre_travel_asymptomatic	0	0	0	0	0	0	0	0	0	0	0	0	0	0	0	0	0	0	0	0	0	0	0	0	0	0	0	0	0	0	0	14	0	0	0	0	0	0	0	0	16	8	0	0	0	0
Sample46	S24	FTA	During_travel_asymptomatic	0	0	0	0	0	0	0	0	0	0	0	0	0	0	0	0	0	0	0	0	0	0	0	0	0	0	0	0	0	0	0	63	0	28	0	0	0	0	0	0	36	12	0	0	0	12
Sample47	S24	FTA	Pre_travel_asymptomatic	0	0	0	0	0	0	0	0	0	0	0	0	0	0	0	0	0	0	0	0	0	0	0	0	0	0	0	0	0	0	0	22	0	0	0	0	0	0	0	0	0	0	0	0	0	0
Sample48	S25	FTA	During_travel_asymptomatic	0	0	0	0	0	0	0	0	0	0	0	0	0	0	0	0	0	0	0	0	0	0	0	0	0	0	0	0	0	0	0	110	0	0	0	0	0	0	0	0	0	0	0	0	0	0
Sample49	S25	FTA	Pre_travel_asymptomatic	0	0	0	0	0	0	0	0	0	0	0	0	0	0	0	0	0	0	0	0	0	0	0	0	0	0	0	0	0	0	0	0	0	0	0	0	0	0	0	0	0	0	0	0	0	0
Sample50	S26	FTA	During_travel_asymptomatic	0	0	0	0	0	0	0	0	0	0	0	27	0	0	0	0	0	0	0	0	0	0	0	0	0	0	0	0	0	0	0	14	0	0	0	0	0	0	0	0	0	0	0	0	0	0
Sample51	S26	FTA	Pre_travel_asymptomatic	0	0	0	0	0	0	0	0	0	0	0	8	0	0	0	0	0	0	0	0	0	0	0	0	0	0	0	0	0	0	0	48	0	0	0	0	0	0	0	0	0	22	0	0	0	0
Sample52	S27	FTA	Pre_travel_asymptomatic	0	0	0	7	13	0	0	0	0	0	0	0	0	0	0	0	0	0	0	0	0	0	0	0	0	0	0	0	0	0	0	115	0	0	0	0	0	0	0	0	9	22	0	0	6	0
Sample53	S28	FTA	During_travel_asymptomatic	0	0	0	0	0	0	0	0	0	0	0	0	0	0	0	0	0	0	0	0	0	0	0	0	0	0	0	0	0	0	0	6163	0	0	0	0	0	0	0	0	0	0	0	0	0	0
Sample54	S28	FTA	Pre_travel_asymptomatic	0	0	0	0	0	0	0	0	0	0	0	0	0	0	0	0	0	0	0	0	0	0	0	0	0	0	0	0	0	0	0	24563	0	0	0	0	0	0	0	0	0	23	0	0	0	0
Sample55	S29	FTA	During_travel_asymptomatic	0	0	0	0	0	0	0	0	0	0	0	0	0	0	0	0	0	0	0	0	0	0	0	0	0	0	0	0	0	0	0	28	0	0	0	0	0	0	0	0	0	0	0	0	0	0
Sample56	S29	FTA	Pre_travel_asymptomatic	0	0	0	0	0	0	0	0	0	0	0	0	0	0	0	0	0	0	0	0	0	0	0	0	0	0	0	0	0	0	0	24	102	0	0	0	0	0	0	0	0	0	0	0	0	0
Sample57	S30	FTA	During_travel_asymptomatic	0	0	0	0	0	0	0	0	0	0	0	0	0	0	0	0	0	0	0	0	0	0	0	0	0	0	0	0	0	0	0	41	0	0	0	0	0	0	0	0	7	8	0	0	0	0
Sample58	S30	FTA	Pre_travel_asymptomatic	0	0	0	0	0	0	0	0	0	0	0	0	0	0	0	0	0	0	0	0	0	0	0	0	0	0	0	0	0	0	0	103	0	7	0	0	0	0	0	0	15	0	0	0	0	0
Sample59	S31	FTA	During_travel_asymptomatic	0	0	0	0	0	0	0	0	0	0	0	0	0	0	0	0	0	0	0	0	0	0	0	0	0	0	0	0	0	0	0	0	0	0	0	0	0	0	0	0	0	0	0	0	0	0
Sample60	S31	FTA	Pre_travel_asymptomatic	0	0	158	0	0	0	0	0	0	0	0	0	0	0	0	0	0	0	0	7	0	0	0	0	0	0	0	0	0	0	0	39	0	0	0	0	0	0	0	0	0	22	0	0	0	0
Sample61	S32	FTA	During_travel_symptomatic	0	0	0	0	0	0	0	0	0	0	0	0	0	0	0	0	0	0	0	0	0	0	0	0	0	0	0	0	0	0	0	37	0	0	0	0	0	0	0	0	0	0	0	0	0	0
Sample62	S32	FTA	Pre_travel_symptomatic	0	0	0	0	0	0	0	0	0	0	0	0	0	0	0	0	0	0	0	0	0	0	0	0	0	0	0	0	0	0	0	186	0	0	0	0	0	0	0	0	0	0	0	0	0	0
Sample63	S33	FTA	During_travel_asymptomatic	0	0	0	0	0	0	0	0	0	0	0	0	0	0	0	0	0	0	0	0	0	0	0	0	0	0	0	0	0	0	0	51	0	0	0	0	0	0	0	0	0	9	0	0	2	0
Sample64	S33	FTA	Pre_travel_asymptomatic	0	0	0	0	0	0	0	0	0	0	0	0	0	0	0	0	0	0	0	0	0	0	0	0	0	0	0	0	0	0	0	45	0	0	0	0	0	0	0	0	0	20	0	0	8	0
Sample65	S34	FTA	During_travel_asymptomatic	0	0	0	0	0	0	0	0	0	0	0	0	0	0	0	0	0	0	0	0	0	0	0	0	0	0	0	0	0	0	0	26	0	0	0	0	0	0	0	0	0	0	0	0	0	0
Sample66	S34	FTA	Pre_travel_asymptomatic	0	0	0	0	0	0	0	0	0	0	0	0	0	0	0	0	0	0	0	0	0	0	0	0	0	0	0	0	0	0	0	38	0	0	0	0	0	0	0	0	0	0	0	0	0	0
Sample67	S35	FTA	During_travel_symptomatic	0	0	0	0	0	0	0	0	0	0	0	0	0	0	0	0	0	0	0	0	0	0	0	0	0	0	0	0	0	0	0	0	0	0	0	0	0	0	0	0	0	0	0	0	0	0
Sample68	S35	FTA	Pre_travel_symptomatic	0	0	0	0	20	0	0	0	0	0	0	0	0	0	0	0	0	0	0	0	0	0	0	0	0	0	0	0	0	0	0	18933	0	0	0	0	0	0	0	0	7	11	0	0	2	0
Sample69	S36	FTA	During_travel_asymptomatic	0	0	142	0	0	0	0	0	0	0	0	0	0	0	0	0	0	0	0	0	0	0	0	0	0	0	0	0	0	0	0	78	0	0	0	0	0	0	0	0	0	0	0	0	0	0
Sample70	S36	FTA	Pre_travel_asymptomatic	0	0	0	0	0	0	0	0	0	0	0	0	0	0	0	0	0	0	0	0	0	0	0	0	0	0	0	0	0	0	0	55	0	0	0	0	0	0	0	0	0	0	0	0	0	0
Sample71	S37	FTA	During_travel_asymptomatic	0	0	0	0	0	0	0	0	0	0	0	0	0	0	0	0	0	0	0	0	0	0	0	0	0	0	0	0	0	0	0	0	0	0	0	0	0	0	0	0	0	0	0	0	0	0
Sample72	S37	FTA	Pre_travel_asymptomatic	0	0	0	0	0	0	0	0	0	0	0	0	0	0	0	0	0	0	0	0	0	0	0	0	0	0	0	0	0	0	0	119	0	0	0	0	0	0	0	0	0	11	0	0	0	0
Sample73	S38	FTA	During_travel_asymptomatic	0	0	0	0	0	0	0	0	0	0	0	0	0	0	0	0	0	0	0	0	0	0	0	0	0	0	0	0	0	0	0	59	0	0	0	0	0	0	0	0	0	0	0	0	0	0
Sample74	S38	FTA	Pre_travel_asymptomatic	0	0	0	0	0	0	0	0	0	0	0	0	0	0	0	0	0	0	0	0	0	0	0	0	0	0	0	0	0	0	0	258	0	0	0	0	0	0	0	0	0	1	0	0	0	0
Sample75	S39	FTA	During_travel_asymptomatic	0	0	0	0	0	0	0	0	0	0	0	0	0	0	0	0	0	0	0	0	0	0	0	0	0	0	0	0	0	0	0	1611	0	21	0	0	0	0	0	0	22	0	0	0	0	0
Sample76	S39	FTA	Pre_travel_asymptomatic	0	0	0	0	0	0	0	0	0	0	0	0	0	0	0	0	0	0	0	0	0	0	0	0	0	0	0	0	0	0	0	2478	0	0	0	0	0	0	0	0	10	0	0	0	0	0
Sample77	S40	FTA	During_travel_asymptomatic	0	0	0	0	946	0	0	0	0	0	0	0	0	0	0	0	0	0	0	0	0	0	0	0	0	0	0	0	0	0	0	515	0	0	0	0	0	0	0	0	0	16	0	0	0	0
Sample78	S40	FTA	Pre_travel_asymptomatic	0	0	0	0	37	0	0	0	0	0	0	0	0	0	0	0	0	0	0	0	0	0	0	0	0	0	0	0	0	0	0	4752	0	0	0	0	0	0	0	0	0	12	0	0	0	0
Sample79	S41	FTA	During_travel_asymptomatic	0	0	0	0	0	0	0	0	0	0	0	0	0	0	0	0	0	0	0	0	0	0	0	0	0	0	0	0	0	0	0	130	0	0	0	0	0	0	0	0	1	0	0	0	1	0
Sample80	S41	FTA	Pre_travel_asymptomatic	0	0	0	0	0	0	0	0	0	0	0	0	0	0	0	0	0	0	0	0	0	0	0	0	0	0	0	0	0	0	0	380	0	0	0	0	0	0	0	0	0	0	0	0	0	0
Sample81	S42	FTA	During_travel_asymptomatic	0	0	0	0	0	0	0	0	0	0	0	0	0	0	0	0	0	0	0	0	0	0	0	0	0	0	0	0	0	0	0	57	0	0	0	0	0	0	0	0	0	15	0	0	1	0
Sample82	S42	FTA	Pre_travel_asymptomatic	0	0	0	0	0	0	0	0	0	0	0	0	0	0	0	0	0	0	0	0	0	0	0	0	0	0	0	0	0	0	0	42	0	7	0	0	0	0	0	0	13	9	0	0	0	0
Sample83	S43	FTA	During_travel_asymptomatic	0	0	0	0	0	0	0	0	0	0	0	0	0	0	0	0	0	0	0	0	0	0	0	0	0	0	0	0	0	0	0	9	0	0	0	0	0	0	0	0	0	7	26	0	0	0
Sample84	S43	FTA	Pre_travel_asymptomatic	0	0	0	0	0	0	0	0	0	0	0	0	0	0	0	0	0	0	0	0	0	0	0	0	0	0	0	0	0	0	0	47	0	0	0	0	0	0	0	0	0	3	0	0	0	0
Sample85	S44	FTA	During_travel_asymptomatic	0	0	0	0	0	0	0	0	0	0	0	0	0	0	0	0	0	0	0	0	0	0	0	0	0	0	0	0	0	0	0	65	0	12	0	0	0	0	0	0	13	10	0	0	0	0
Sample86	S44	FTA	Pre_travel_asymptomatic	0	0	0	0	0	0	0	0	0	0	0	0	0	0	0	0	0	0	0	0	0	0	0	0	0	0	0	0	0	0	0	176	0	0	0	0	0	0	0	0	0	30	0	0	0	0
Sample87	S45	FTA	During_travel_asymptomatic	0	0	0	0	0	0	0	0	0	0	0	0	0	0	0	0	0	0	0	0	0	0	0	0	0	0	0	0	0	0	0	177	0	0	0	0	0	0	0	0	0	0	0	0	0	0
Sample88	S45	FTA	Pre_travel_asymptomatic	0	0	0	0	0	0	0	0	0	0	0	0	0	0	0	0	0	0	0	0	0	0	0	0	0	0	0	0	0	0	0	119	0	0	0	0	0	0	0	0	0	16	0	0	0	0
Sample89	S46	FTA	During_travel_asymptomatic	0	0	0	0	0	0	0	0	0	0	0	0	0	0	0	0	0	0	0	0	0	0	0	0	0	0	0	0	0	0	0	88	0	0	0	0	0	0	0	0	0	0	0	0	0	0
Sample90	S46	FTA	Pre_travel_asymptomatic	0	0	0	0	0	0	0	0	0	0	0	0	0	0	0	0	0	0	0	0	0	0	0	0	0	0	0	0	0	0	0	57	0	0	0	0	0	0	73	0	0	0	0	0	0	0
Sample91	S47	FTA	During_travel_asymptomatic	0	0	0	0	0	0	0	0	0	0	0	0	0	0	0	0	0	0	0	0	0	0	0	0	0	0	0	0	0	0	0	77	0	0	0	0	0	0	0	0	0	0	0	0	1	0
Sample92	S47	FTA	Pre_travel_asymptomatic	0	0	0	0	0	0	0	0	0	0	0	0	0	0	0	0	0	0	0	0	0	0	0	0	0	0	0	0	0	0	0	144	0	0	0	0	0	0	0	0	0	10	0	0	0	0
Sample93	S48	FTA	During_travel_asymptomatic	0	0	0	0	0	0	0	0	0	0	0	0	0	0	0	0	0	0	0	0	0	0	0	0	0	0	0	0	0	0	0	32	0	0	0	0	0	0	0	0	5	0	0	0	0	0
Sample94	S48	FTA	Pre_travel_asymptomatic	0	0	0	0	0	0	0	0	0	0	0	0	0	0	0	0	0	0	0	0	0	0	0	0	0	7	0	0	0	16	0	55	0	0	0	0	0	0	0	0	0	14	0	0	5	0
Sample95	S49	FTA	During_travel_asymptomatic	0	0	0	0	0	0	0	0	0	0	0	9	0	0	0	0	0	0	0	0	0	0	0	0	0	0	0	0	0	0	0	371	0	44	0	0	0	0	0	0	16	0	26	0	2	0
Sample96	S49	FTA	Pre_travel_asymptomatic	0	0	0	0	0	0	0	0	0	0	0	0	0	0	0	0	0	0	0	0	0	0	0	0	0	0	0	0	0	0	0	20	0	0	0	0	0	0	0	0	1	0	0	0	0	0
Sample97	S27	FTA	During_travel_asymptomatic	0	0	0	0	0	0	0	0	0	0	0	0	0	0	0	0	0	0	0	0	0	0	0	0	0	0	0	0	0	0	0	34	0	0	0	0	0	0	0	0	8	30	0	0	0	0
Sample98	S1	OmniGene	During_travel_symptomatic	0	0	0	0	0	0	0	0	0	0	0	0	0	0	0	0	0	0	0	0	0	0	0	0	0	0	0	0	0	0	0	117	0	0	0	0	0	0	0	0	0	9	0	0	0	0
Sample99	S1	OmniGene	Pre_travel_symptomatic	0	0	0	0	0	0	7	0	0	0	0	0	0	0	0	0	0	0	0	0	0	0	0	0	0	0	0	0	0	0	0	241	0	0	0	0	0	0	0	0	0	13	0	0	3	0
Sample100	S2	OmniGene	During_travel_asymptomatic	0	0	0	0	953	0	0	0	0	0	0	0	0	0	0	0	0	0	0	0	0	0	0	0	0	0	0	0	0	0	0	125	0	0	0	0	0	0	0	0	0	0	0	0	0	0
Sample101	S2	OmniGene	Pre_travel_asymptomatic	0	0	0	0	0	0	0	0	0	0	0	0	0	0	0	0	0	0	0	0	0	0	0	0	0	0	0	0	0	0	0	480	0	0	0	0	0	0	0	0	0	8	0	0	0	0
Sample102	S3	OmniGene	During_travel_symptomatic	0	0	0	0	0	0	0	0	0	0	0	0	0	0	0	0	0	0	0	0	0	0	0	0	0	0	0	0	0	0	0	63	0	0	0	0	0	0	0	0	0	28	0	0	0	0
Sample103	S3	OmniGene	Pre_travel_symptomatic	0	0	0	0	0	0	0	0	0	0	0	0	0	0	0	0	0	0	0	0	0	0	0	0	0	0	0	0	0	0	0	285	0	0	0	0	0	0	0	0	0	17	0	0	0	0
Sample104	S4	OmniGene	During_travel_asymptomatic	0	0	0	0	0	0	0	0	0	0	0	0	0	0	0	0	0	0	0	0	0	0	0	0	0	0	0	0	0	0	0	1680	0	0	0	0	0	0	0	0	0	13	0	0	2	0
Sample105	S4	OmniGene	Pre_travel_asymptomatic	0	0	0	0	0	0	0	0	0	0	0	0	0	0	0	0	0	0	0	0	0	0	0	0	0	0	0	0	0	0	0	846	0	0	0	0	0	0	0	0	1	17	0	0	0	0
Sample106	S5	OmniGene	During_travel_asymptomatic	0	0	0	0	0	0	0	0	0	0	0	0	0	0	0	0	0	0	0	0	0	0	0	0	0	0	0	0	0	0	0	194	0	0	0	0	0	0	0	0	0	0	0	0	0	0
Sample107	S5	OmniGene	Pre_travel_asymptomatic	0	0	0	0	0	0	0	0	0	0	0	0	0	0	0	0	0	0	0	0	0	0	0	0	0	0	0	0	0	0	0	3493	0	0	0	0	0	0	0	0	0	0	0	0	0	0
Sample108	S6	OmniGene	During_travel_asymptomatic	0	0	0	0	0	0	0	0	0	0	0	0	0	0	0	0	0	0	0	0	0	0	0	0	0	0	0	0	0	0	0	289	0	11	0	0	0	0	0	0	16	0	0	0	0	0
Sample109	S6	OmniGene	Pre_travel_asymptomatic	0	0	0	0	0	0	0	0	0	0	0	0	0	0	0	0	0	0	0	0	0	0	0	0	0	0	0	0	0	0	0	2768	0	0	0	0	0	0	0	0	0	10	0	0	0	0
Sample110	S7	OmniGene	During_travel_asymptomatic	0	0	0	0	0	0	0	0	0	0	0	0	0	0	0	0	0	0	0	0	0	0	0	0	0	0	0	0	0	0	0	317	0	0	0	0	0	0	0	0	0	9	0	0	0	0
Sample111	S7	OmniGene	Pre_travel_asymptomatic	0	0	0	0	0	0	0	0	0	0	0	0	0	0	0	0	0	0	0	0	0	0	0	0	0	0	0	0	0	0	0	340	0	0	0	0	0	0	0	0	0	8	0	0	0	0
Sample112	S8	OmniGene	During_travel_asymptomatic	0	0	0	0	266	8	0	0	0	0	0	0	0	0	0	0	0	0	0	0	0	0	0	0	0	0	0	0	0	0	0	88	0	0	0	0	0	0	0	0	17	18	0	0	0	15
Sample113	S8	OmniGene	Pre_travel_asymptomatic	0	0	0	0	377	8	0	0	0	0	0	0	0	0	0	0	0	0	0	0	0	0	0	0	0	0	0	0	0	0	0	217	0	0	0	0	0	0	0	0	17	16	0	0	0	45
Sample114	S9	OmniGene	During_travel_symptomatic	0	0	0	0	972	0	0	0	0	0	0	0	0	0	0	0	0	0	0	0	0	0	0	0	0	0	0	0	0	0	0	3354	0	0	0	0	0	0	0	0	0	17	0	0	0	0
Sample115	S9	OmniGene	Pre_travel_symptomatic	0	0	0	8	1080	0	0	0	0	0	0	0	0	0	0	0	0	0	0	0	0	0	0	0	0	0	0	0	0	0	0	3637	0	0	0	0	0	0	0	0	0	28	0	0	0	0
Sample116	S10	OmniGene	During_travel_asymptomatic	0	0	42	0	0	0	0	0	0	0	0	0	0	0	0	0	0	0	0	0	0	0	0	0	0	0	0	0	0	0	0	9	0	0	0	0	0	0	0	0	0	0	0	0	5	0
Sample117	S10	OmniGene	Pre_travel_asymptomatic	0	0	0	0	0	0	0	0	0	0	0	0	0	0	0	0	0	0	0	0	0	0	0	0	0	0	0	0	0	0	0	83	0	0	0	0	0	0	0	0	0	24	0	0	0	0
Sample118	S11	OmniGene	During_travel_asymptomatic	0	0	0	0	0	0	0	0	0	0	0	0	0	0	0	0	0	0	0	0	0	0	0	0	0	0	0	0	0	0	0	245	0	0	0	0	0	0	0	0	0	0	0	0	0	0
Sample119	S11	OmniGene	Pre_travel_asymptomatic	0	0	0	0	0	0	0	0	0	0	0	0	0	0	0	0	0	0	0	0	0	0	0	0	0	0	0	0	0	0	0	266	0	0	0	0	0	0	0	0	0	0	0	0	0	0
Sample120	S12	OmniGene	During_travel_asymptomatic	0	0	0	0	0	0	0	0	0	0	0	0	0	0	0	0	0	0	0	0	0	0	0	0	0	0	0	0	0	0	0	68091	0	0	0	0	0	0	0	0	7	23	0	0	0	0
Sample121	S12	OmniGene	Pre_travel_asymptomatic	0	0	0	0	0	0	0	0	0	0	0	0	0	0	0	0	0	0	0	0	0	0	0	0	0	0	0	0	0	0	0	72062	0	0	0	0	0	0	0	0	0	23	0	0	0	0
Sample122	S13	OmniGene	During_travel_symptomatic	0	0	0	0	0	0	0	0	0	0	0	0	0	0	0	0	0	0	0	0	0	0	0	0	0	0	0	0	0	0	0	107	0	10	0	0	0	0	0	0	10	14	0	0	0	0
Sample123	S13	OmniGene	Pre_travel_symptomatic	0	0	0	0	0	0	0	0	0	0	0	0	0	0	0	0	0	0	0	0	0	0	0	0	0	0	0	0	0	0	0	71	0	0	0	0	0	0	0	0	0	14	0	0	0	0
Sample124	S14	OmniGene	During_travel_asymptomatic	0	0	0	0	0	0	0	0	0	0	0	0	0	0	0	0	0	0	0	0	0	0	0	0	0	0	0	0	0	0	0	50	0	0	0	0	0	0	0	0	0	26	0	0	0	0
Sample125	S14	OmniGene	Pre_travel_asymptomatic	0	0	0	0	28	0	0	0	0	0	0	0	0	0	0	0	0	0	0	0	0	0	0	0	0	0	0	0	0	0	0	128	0	13	0	0	0	0	0	0	8	23	0	0	0	0
Sample126	S15	OmniGene	During_travel_symptomatic	0	0	0	0	22	0	0	0	0	0	0	0	0	0	0	0	0	0	0	0	0	0	0	0	0	0	0	0	0	0	0	25814	0	0	0	0	0	0	0	0	0	16	0	0	0	0
Sample127	S15	OmniGene	Pre_travel_symptomatic	0	0	0	0	0	0	0	0	0	0	0	0	0	0	0	0	0	0	0	0	0	0	0	0	0	0	0	0	0	0	0	21821	0	0	0	0	0	0	0	0	0	13	0	7	0	0
Sample128	S16	OmniGene	During_travel_symptomatic	0	0	0	0	0	0	0	0	0	0	0	0	0	0	0	0	0	0	0	0	0	0	0	0	0	0	0	0	0	0	0	378	0	0	0	0	0	0	0	0	0	9	0	0	2	0
Sample129	S16	OmniGene	Pre_travel_symptomatic	0	0	0	0	0	0	0	0	0	0	0	0	0	0	0	0	0	0	0	0	0	0	0	0	0	0	0	0	0	0	0	143	0	0	0	0	0	0	0	0	0	30	0	0	0	0
Sample130	S17	OmniGene	During_travel_asymptomatic	0	0	0	0	0	0	0	0	0	0	0	0	0	0	0	0	0	0	0	0	0	0	0	0	0	0	0	0	0	0	0	1748	0	0	0	0	0	0	0	0	0	8	0	0	1	0
Sample131	S17	OmniGene	Pre_travel_asymptomatic	0	0	0	0	0	0	0	0	0	0	0	0	0	0	0	0	0	0	0	0	0	0	0	0	0	0	0	0	0	0	0	1433	0	0	0	0	0	0	0	0	0	0	0	0	1	0
Sample132	S18	OmniGene	During_travel_asymptomatic	0	0	0	0	0	0	0	0	0	0	0	0	0	0	0	0	0	0	0	0	0	0	0	0	0	8	0	0	0	0	0	68	0	0	0	0	0	0	0	0	0	9	0	0	0	0
Sample133	S18	OmniGene	Pre_travel_asymptomatic	0	0	0	0	0	0	0	0	0	0	0	0	0	0	0	0	0	0	0	0	0	0	0	0	0	8	0	0	0	0	0	47	0	0	0	0	0	0	0	0	0	9	0	0	0	0
Sample134	S19	OmniGene	During_travel_asymptomatic	0	0	0	0	0	0	0	0	0	0	0	0	0	0	0	0	0	0	0	0	0	0	0	0	0	0	0	0	0	0	0	34	0	0	0	0	0	0	0	0	0	14	0	0	0	0
Sample135	S19	OmniGene	Pre_travel_asymptomatic	0	0	0	0	0	0	0	0	0	0	0	0	0	0	0	0	0	0	0	0	0	0	0	0	0	0	0	0	0	0	0	153	0	0	0	0	0	0	0	0	0	16	0	0	0	0
Sample136	S20	OmniGene	During_travel_asymptomatic	0	0	0	0	0	0	0	0	0	0	0	0	0	0	0	0	0	0	0	0	0	0	0	0	0	0	0	0	0	0	0	87258	0	0	0	0	0	0	0	0	0	9	0	0	0	0
Sample137	S20	OmniGene	Pre_travel_asymptomatic	0	0	0	8	0	0	0	0	0	0	0	0	0	0	0	0	0	0	0	0	0	0	0	0	0	0	0	0	0	0	0	62460	0	0	0	0	0	0	0	0	0	15	0	0	0	0
Sample138	S21	OmniGene	During_travel_asymptomatic	0	0	0	0	0	0	0	0	0	0	0	0	0	0	0	0	0	0	0	0	0	0	0	0	0	0	0	0	0	0	0	43	0	0	0	0	0	0	0	0	7	11	0	0	0	0
Sample139	S21	OmniGene	Pre_travel_asymptomatic	0	0	0	0	0	0	0	0	0	0	0	0	0	0	0	0	0	0	0	0	0	0	0	0	0	0	0	0	0	0	0	277	0	0	0	0	0	0	0	0	0	0	0	0	0	0
Sample140	S22	OmniGene	During_travel_symptomatic	0	0	0	0	0	0	0	0	0	0	0	0	0	0	0	0	0	0	0	0	0	0	0	0	0	0	0	0	0	0	0	105	0	0	0	0	0	0	0	0	0	32	0	97	0	22
Sample141	S22	OmniGene	Pre_travel_symptomatic	0	0	0	0	0	0	0	0	0	0	0	0	0	0	0	0	0	0	0	0	0	0	0	0	0	0	0	0	0	0	0	3225	0	0	0	0	0	0	0	0	0	25	0	7	0	8
Sample142	S23	OmniGene	During_travel_asymptomatic	0	0	0	0	0	0	0	0	0	0	0	0	0	0	0	0	0	0	0	0	0	0	0	0	0	0	0	0	0	0	0	20	0	0	0	0	0	0	0	0	17	14	0	0	0	0
Sample143	S23	OmniGene	Pre_travel_asymptomatic	0	0	0	0	0	0	0	0	0	0	0	0	0	0	0	0	0	0	0	0	0	0	0	0	0	0	0	0	0	0	0	23	0	0	0	0	0	0	0	0	0	16	0	0	0	0
Sample144	S24	OmniGene	During_travel_asymptomatic	0	0	0	0	0	0	0	0	0	0	0	0	0	0	0	0	0	0	0	0	0	0	0	0	0	0	0	0	0	0	0	91	0	0	0	0	0	0	0	0	0	10	0	0	0	15
Sample145	S24	OmniGene	Pre_travel_asymptomatic	0	0	0	0	0	0	0	0	0	0	0	0	0	0	0	0	0	0	0	0	0	0	0	0	0	0	0	0	0	0	0	161	0	0	0	0	0	0	0	0	0	22	0	0	0	8
Sample146	S25	OmniGene	During_travel_asymptomatic	0	0	0	0	0	0	0	0	0	0	0	0	0	0	0	0	0	0	0	0	0	0	0	0	0	0	0	0	0	0	0	265	0	0	0	0	0	0	0	0	0	0	0	0	0	0
Sample147	S25	OmniGene	Pre_travel_asymptomatic	0	0	0	0	722	0	0	0	0	0	0	0	0	0	0	0	0	0	0	0	0	0	0	0	0	0	0	0	0	0	1	15156	0	0	0	0	0	0	0	0	0	33	0	0	0	0
Sample148	S26	OmniGene	During_travel_asymptomatic	0	0	0	0	0	0	0	0	0	0	0	0	0	0	0	0	0	0	0	0	0	0	0	0	0	0	0	0	0	0	0	218	0	0	0	0	0	0	0	0	0	0	0	0	0	0
Sample149	S26	OmniGene	Pre_travel_asymptomatic	0	0	0	0	0	0	0	0	0	0	0	0	0	0	0	0	0	0	0	0	0	0	0	0	0	0	0	0	0	0	0	163	0	0	0	0	0	0	0	0	0	0	0	0	0	0
Sample150	S27	OmniGene	During_travel_asymptomatic	0	0	0	0	0	0	0	0	0	0	0	0	0	0	0	0	0	0	0	0	0	0	0	0	0	0	0	0	0	0	0	134	0	0	0	0	0	0	0	0	0	36	0	0	4	0
Sample151	S27	OmniGene	Pre_travel_asymptomatic	0	0	0	13	0	0	0	0	0	0	0	0	0	0	0	0	0	0	0	0	0	0	0	0	0	0	0	0	0	0	0	129	0	0	0	0	0	0	0	0	0	15	0	0	0	0
Sample152	S28	OmniGene	During_travel_asymptomatic	0	0	0	7	0	0	0	0	0	0	0	0	0	0	0	0	0	0	0	0	0	0	0	0	0	0	0	0	0	0	0	38752	11	0	0	0	0	0	0	0	0	12	0	0	0	0
Sample153	S28	OmniGene	Pre_travel_asymptomatic	0	0	0	10	0	0	0	0	0	0	0	0	0	0	0	0	0	0	0	0	0	0	0	0	0	0	0	0	0	0	0	59412	0	0	0	0	0	0	0	0	0	30	0	0	2	0
Sample154	S29	OmniGene	During_travel_asymptomatic	0	0	0	0	0	0	0	0	0	0	0	0	0	0	0	0	0	0	0	0	0	0	0	0	0	0	0	0	0	0	0	149	0	0	0	0	0	0	0	0	0	0	0	0	0	9
Sample155	S29	OmniGene	Pre_travel_asymptomatic	0	0	0	0	0	0	0	0	0	0	0	0	0	0	0	0	0	0	0	0	0	0	0	0	0	0	0	0	0	0	0	57	0	0	0	0	0	0	0	0	0	0	0	0	0	0
Sample156	S30	OmniGene	During_travel_asymptomatic	0	0	0	0	0	0	0	0	0	0	0	0	0	0	0	0	0	0	0	0	0	0	0	0	0	0	0	0	0	0	0	85	0	0	0	0	0	0	0	0	0	39	0	0	0	0
Sample157	S30	OmniGene	Pre_travel_asymptomatic	0	0	0	0	0	0	0	0	0	0	0	0	0	0	0	0	0	0	0	0	0	0	0	0	0	0	0	0	0	0	0	127	0	0	0	0	0	0	0	0	0	22	0	0	0	0
Sample158	S31	OmniGene	During_travel_asymptomatic	0	0	71	16	0	0	0	0	0	0	0	0	0	0	0	0	0	0	0	0	0	0	0	0	0	0	0	0	0	0	0	29	0	0	0	0	0	0	0	0	0	7	0	0	0	0
Sample159	S31	OmniGene	Pre_travel_asymptomatic	0	0	139	0	0	0	0	0	0	0	0	0	0	0	0	0	0	0	0	13	0	0	0	0	0	0	0	0	0	0	0	65	0	0	0	0	0	0	0	0	0	20	0	0	0	0
Sample160	S32	OmniGene	During_travel_symptomatic	0	0	7	0	0	0	0	0	0	0	0	0	0	0	0	0	0	0	0	0	0	0	0	0	0	0	0	0	0	0	0	131	0	0	0	0	0	0	0	0	0	0	0	0	0	0
Sample161	S32	OmniGene	Pre_travel_symptomatic	0	0	0	0	0	0	0	0	0	0	0	0	0	0	0	0	0	0	0	0	0	0	0	0	0	0	0	0	0	0	0	235	0	0	0	0	0	0	0	0	0	0	0	0	0	0
Sample162	S33	OmniGene	During_travel_asymptomatic	0	0	0	0	0	0	0	0	0	0	0	0	0	0	0	0	0	0	0	0	0	0	0	0	0	0	0	0	0	0	0	144	0	0	0	0	0	0	0	0	7	19	0	0	3	0
Sample163	S33	OmniGene	Pre_travel_asymptomatic	0	0	0	0	0	0	0	0	0	0	0	0	0	0	0	0	0	0	0	0	0	0	0	0	0	0	0	0	0	0	0	99	0	0	0	0	0	0	0	0	0	9	0	0	0	0
Sample164	S34	OmniGene	During_travel_asymptomatic	0	0	0	0	0	7	0	0	0	0	0	0	0	0	0	0	0	0	0	0	0	0	0	0	0	0	0	0	0	0	0	1064	0	0	0	0	0	0	0	0	8	9	0	0	0	0
Sample165	S34	OmniGene	Pre_travel_asymptomatic	0	0	0	0	0	0	0	0	0	0	0	0	0	0	0	0	0	0	0	0	0	0	0	0	0	0	0	0	0	0	0	218	0	0	0	0	0	0	0	0	0	34	0	0	0	0
Sample166	S35	OmniGene	During_travel_symptomatic	0	0	0	0	198	0	0	0	0	0	0	0	0	0	0	0	0	0	0	0	0	0	0	0	0	0	0	0	0	0	0	218	0	0	0	0	0	0	0	0	0	8	0	0	0	0
Sample167	S35	OmniGene	Pre_travel_symptomatic	0	0	0	10	9	0	0	0	0	0	0	0	0	0	0	0	15	0	0	0	0	0	0	0	0	0	0	0	0	0	0	70235	0	7	0	0	0	0	0	0	0	5	0	0	2	0
Sample168	S36	OmniGene	During_travel_asymptomatic	0	0	24	0	0	0	0	0	0	0	0	0	0	0	0	0	0	0	0	0	0	0	0	0	0	0	0	0	0	0	0	195	0	0	0	0	0	0	0	0	0	10	0	0	0	0
Sample169	S36	OmniGene	Pre_travel_asymptomatic	0	0	0	0	0	0	0	0	0	0	0	0	0	0	0	0	0	0	0	0	0	0	0	0	0	0	0	0	0	0	0	175	0	0	0	0	0	0	0	0	0	0	0	0	0	0
Sample170	S37	OmniGene	Pre_travel_asymptomatic	0	0	0	0	0	0	0	0	0	0	0	0	0	0	0	0	0	0	0	0	0	0	0	0	0	0	0	0	0	0	0	41	0	0	0	0	0	0	0	0	0	9	0	0	0	0
Sample171	S38	OmniGene	During_travel_asymptomatic	0	0	0	0	0	0	0	0	0	0	0	0	0	0	0	0	0	0	0	0	0	0	0	0	0	0	0	0	0	0	0	446	0	0	0	0	0	0	0	0	0	12	0	0	0	0
Sample172	S38	OmniGene	Pre_travel_asymptomatic	0	0	0	0	0	0	0	0	0	0	0	0	0	0	0	0	0	0	0	0	0	0	0	0	0	0	0	0	0	0	0	139	0	0	0	0	0	0	0	0	0	0	0	0	0	0
Sample173	S39	OmniGene	During_travel_asymptomatic	0	0	0	0	0	0	0	0	0	0	0	0	9	0	0	0	8	0	0	0	0	0	0	0	0	0	0	0	0	0	0	2124	0	0	0	0	0	0	0	0	3	0	0	0	0	0
Sample174	S39	OmniGene	Pre_travel_asymptomatic	0	0	0	0	147	0	0	0	0	0	2	0	0	0	0	0	10	0	0	0	0	0	0	0	0	0	0	0	0	0	0	5370	0	0	0	0	0	0	0	0	0	41	0	0	0	0
Sample175	S40	OmniGene	During_travel_asymptomatic	0	0	0	0	926	0	0	0	0	0	0	0	0	0	0	0	0	0	0	0	0	0	0	0	0	0	0	0	0	0	0	1435	0	0	0	0	0	0	0	0	0	19	0	0	1	0
Sample176	S40	OmniGene	Pre_travel_asymptomatic	0	0	0	0	76	0	0	0	0	0	0	0	0	0	0	0	0	0	0	0	0	0	0	0	0	0	0	0	0	0	0	2076	0	0	0	0	0	0	0	0	9	27	0	0	0	0
Sample177	S41	OmniGene	During_travel_asymptomatic	0	0	0	0	0	0	0	0	0	0	0	0	0	0	0	0	0	0	0	0	0	0	0	0	0	0	0	0	0	0	0	404	0	0	0	0	0	0	0	0	0	12	0	0	0	0
Sample178	S41	OmniGene	Pre_travel_asymptomatic	0	0	0	0	0	0	0	0	0	0	0	0	0	0	0	0	0	0	0	0	0	0	0	0	0	0	0	0	0	0	0	338	0	0	0	0	0	0	0	0	0	10	0	0	0	0
Sample179	S42	OmniGene	During_travel_asymptomatic	0	0	0	0	0	0	0	0	0	0	0	0	0	0	0	0	0	0	0	0	0	0	0	0	0	0	0	0	0	0	0	114	0	0	0	0	0	0	0	0	0	9	0	0	0	0
Sample180	S42	OmniGene	Pre_travel_asymptomatic	0	0	0	0	0	0	0	0	0	0	0	0	0	0	0	0	0	0	0	0	0	0	0	0	0	0	0	0	0	0	0	69	0	0	0	0	0	0	0	0	0	10	0	0	0	0
Sample181	S43	OmniGene	During_travel_asymptomatic	0	0	0	0	0	0	0	0	0	0	0	0	0	0	0	0	0	0	0	0	0	0	0	0	0	0	0	0	0	0	0	111	0	0	0	0	0	0	0	0	0	1	0	0	0	0
Sample182	S43	OmniGene	Pre_travel_asymptomatic	0	0	0	0	0	0	0	0	0	0	0	0	0	0	0	0	0	0	0	0	0	0	0	0	0	0	0	0	0	0	0	30	0	0	0	0	0	0	0	0	9	13	0	0	0	0
Sample183	S44	OmniGene	During_travel_asymptomatic	0	0	0	0	0	0	0	0	0	0	0	0	0	0	0	0	0	0	0	0	0	0	0	0	0	0	0	0	0	0	0	168	0	0	0	0	0	0	0	0	0	37	0	0	0	0
Sample184	S44	OmniGene	Pre_travel_asymptomatic	0	0	0	0	0	0	0	0	0	0	0	0	0	0	0	0	0	0	0	0	0	0	0	0	0	0	0	0	0	13	0	150	0	0	0	0	0	0	0	0	0	41	0	0	0	0
Sample185	S45	OmniGene	During_travel_asymptomatic	0	0	0	0	0	0	0	0	0	0	0	0	0	0	0	0	0	0	0	0	0	0	0	0	0	0	0	0	0	0	0	149	0	0	0	0	0	0	0	0	0	0	0	0	0	0
Sample186	S45	OmniGene	Pre_travel_asymptomatic	0	0	0	0	0	0	0	0	0	0	0	0	0	0	0	0	0	0	0	0	0	0	0	0	0	0	0	0	0	0	0	174	0	0	0	0	0	0	0	0	0	11	0	0	0	0
Sample187	S46	OmniGene	During_travel_asymptomatic	0	0	0	0	0	0	0	0	0	0	0	0	0	0	0	0	0	0	0	0	0	0	0	0	0	0	0	0	0	0	0	134	0	0	0	0	0	0	0	0	0	0	0	0	2	0
Sample188	S46	OmniGene	Pre_travel_asymptomatic	0	0	0	0	0	0	0	0	0	0	0	0	0	0	0	0	0	0	0	0	0	0	0	0	0	0	0	0	0	0	0	130	0	0	0	0	0	0	109	0	0	0	0	0	0	0
Sample189	S47	OmniGene	During_travel_asymptomatic	0	0	0	0	0	0	0	0	0	0	0	0	0	0	0	0	0	0	0	0	0	0	0	0	0	0	0	0	0	0	0	150	0	0	0	0	0	0	0	0	0	0	0	0	1	0
Sample190	S47	OmniGene	Pre_travel_asymptomatic	0	0	0	0	0	0	0	0	0	0	0	0	0	0	0	0	0	0	0	0	0	0	0	0	0	0	0	0	0	0	0	135	0	0	0	0	0	0	0	0	0	28	0	0	0	7
Sample191	S48	OmniGene	During_travel_asymptomatic	0	0	0	0	0	0	0	0	0	0	0	0	0	0	0	0	0	0	0	0	0	0	0	0	0	0	0	0	0	30	0	140	0	0	0	0	0	0	0	0	8	8	0	0	2	0
Sample192	S48	OmniGene	Pre_travel_asymptomatic	0	0	0	0	0	0	0	0	0	0	0	0	0	0	0	0	0	0	0	0	0	0	0	0	0	0	0	0	0	35	0	68	0	0	0	0	0	0	0	0	0	14	0	0	0	0
Sample193	S49	OmniGene	During_travel_asymptomatic	0	0	0	0	0	0	0	0	0	0	0	9	0	0	0	0	0	0	0	0	0	0	0	0	0	0	0	0	0	0	0	386	0	8	0	0	0	0	0	0	8	2	11	0	0	0
Sample194	S49	OmniGene	Pre_travel_asymptomatic	0	0	0	0	0	0	0	0	0	0	0	0	0	0	0	0	0	0	0	0	0	0	0	0	0	0	0	0	0	0	0	129	0	0	0	0	0	0	0	0	0	0	0	0	0	0
Sample195	S37	OmniGene	During_travel_asymptomatic	0	0	0	0	0	0	0	0	0	0	0	0	0	0	0	0	0	0	0	0	0	0	0	0	0	0	0	0	0	0	0	65	0	0	0	0	0	0	0	0	0	0	0	0	0	0
[truncated: 5,000 more columns]
